# Supplementary material for: Inter-Strain Differences in LINE-1 DNA Methylation in the Mouse Hematopoietic System in Response to Exposure to Ionizing Radiation
Source: Int J Mol Sci. 2017 Jul 4;18(7):1430. doi: 10.3390/ijms18071430 (PMC5535921; doi:10.3390/ijms18071430)
Supplement: Supplementary file 1 [file ijms-18-01430-s001.zip]

Archive with 1 entries (1 files):
- ijms-205179-supplementary.docx
